# Supplementary material for: The characterization of surgical smoke from various tissues and its implications for occupational safety
Source: PLoS One. 2018 Apr 12;13(4):e0195274. doi: 10.1371/journal.pone.0195274 (PMC5896939; doi:10.1371/journal.pone.0195274)
Supplement: S1 File — Including the results of each individual burning test. To execute this file, Matlab® R2016a or later is required. (M) [file pone.0195274.s002.m]

load S1_dataset.mat
load S3_timestamps.mat

close all

laimennus = 45;

% Multiplied with the dilution ratio
elpikudos.dndlogdp(:,:)=laimennus.*elpikudos.dndlogdp;

dp10nm = ones(10,10);

dp22nm = ones(10,10);

dp42nm = ones(10,10);

dp75nm = ones(10,10);

dp134nm = ones(10,10);

dp224nm = ones(10,10);

dp339nm = ones(10,10);

dp517nm = ones(10,10);

dp809nm = ones(10,10);

dp1269nm = ones(10,10);

dp2576nm = ones(10,10);

dp6423nm = ones(10,10);

l=length(kudosmpk.sample);

KL1 = NaN(60,12);

KL2 = NaN(60,12);

KL3 = NaN(60,12);

for i=1:12
    dlogdp(i)=log10(elpikudos.dplimits(i+1)/elpikudos.dplimits(i));
end

for i=21:30
    index=find(elpikudos.time>=kudosmpk.aika(i,1) & elpikudos.time<=(kudosmpk.aika(i,2)));
    dN(i,:)=mean(elpikudos.dndlogdp(index,:));
    dI(i,:)=mean(elpikudos.current(index,:));
    dp10nm(i-20,1) = dN(i,1);
    dp22nm(i-20,1) = dN(i,2);
    dp42nm(i-20,1) = dN(i,3);
    dp75nm(i-20,1) = dN(i,4);
    dp134nm(i-20,1) = dN(i,5);
    dp224nm(i-20,1) = dN(i,6);
    dp339nm(i-20,1) = dN(i,7);
    dp517nm(i-20,1) = dN(i,8);
    dp809nm(i-20,1) = dN(i,9);
    dp1269nm(i-20,1) = dN(i,10);
    dp2576nm(i-20,1) = dN(i,11);
    dp6423nm(i-20,1) = dN(i,12);
    
    KL2(i-20,:) = dN(i,:);
    
    if i == 21
    figure
    semilogx(elpikudos.dp_mean'*1e9,dN(i,:),'--ko', 'DisplayName','1')
    hold all
    ylabel('dN/dlogDp (#/cm^3)')
    xlabel('Dp (nm)')
    title('Muscle')
    hold all
    
    else
        
    end
       
    if i == 22
        
    semilogx(elpikudos.dp_mean'*1e9,dN(i,:),'--kd', 'DisplayName','2')
    
    else
        
    end
       
    if i == 23
        
    semilogx(elpikudos.dp_mean'*1e9,dN(i,:),'--k+', 'DisplayName','3')    
    
    else
            
    end
    
    if i == 24
        
    semilogx(elpikudos.dp_mean'*1e9,dN(i,:),'--k*', 'DisplayName','4')
    
    else
            
    end
        
    if i == 25
        
    semilogx(elpikudos.dp_mean'*1e9,dN(i,:),'--kv', 'DisplayName','5')
    
    else
            
    end
       
    if i == 26
        
    semilogx(elpikudos.dp_mean'*1e9,dN(i,:),'--kx', 'DisplayName','6')
     
    else
           
    end
       
    if i == 27
        
    semilogx(elpikudos.dp_mean'*1e9,dN(i,:),'--kp', 'DisplayName','7')
    
    else
        
    end
    
    if i == 28
        
    semilogx(elpikudos.dp_mean'*1e9,dN(i,:),'--kh', 'DisplayName','8')
    
    else
            
    end
    
    if i == 29
        
    semilogx(elpikudos.dp_mean'*1e9,dN(i,:),'--ks', 'DisplayName','9')
    
    else
            
    end
    
    if i == 30
    semilogx(elpikudos.dp_mean'*1e9,dN(i,:),'--k^', 'DisplayName','10')
    
    else
            
    end
   
end
dN_median=median(dN(21:30,:));
kudostulokset.info{1}='Lihaskudos';
kudostulokset.dN(1,:)=dN_median;
Ntot=sum(dN_median.*dlogdp);
semilogx(elpikudos.dp_mean'*1e9,dN_median,'r','linewidth',2)
legend('1','2','3','4','5','6','7','8','9','10',['Ntot=' num2str(Ntot,'%10.1e\n') '#/cm^3'])

figure(99)
loglog(elpikudos.dp_mean'*1e9,dN_median,'-o','color',[1 0.4 0.6])
hold all

for i=11:20
    index=find(elpikudos.time>=kudosmpk.aika(i,1) & elpikudos.time<=(kudosmpk.aika(i,2)));
    dN(i,:)=mean(elpikudos.dndlogdp(index,:));
    dI(i,:)=mean(elpikudos.current(index,:));
    dp10nm(i-10,2) = dN(i,1);
    dp22nm(i-10,2) = dN(i,2);
    dp42nm(i-10,2) = dN(i,3);
    dp75nm(i-10,2) = dN(i,4);
    dp134nm(i-10,2) = dN(i,5);
    dp224nm(i-10,2) = dN(i,6);
    dp339nm(i-10,2) = dN(i,7);
    dp517nm(i-10,2) = dN(i,8);
    dp809nm(i-10,2) = dN(i,9);
    dp1269nm(i-10,2) = dN(i,10);
    dp2576nm(i-10,2) = dN(i,11);
    dp6423nm(i-10,2) = dN(i,12);
    
    KL1(i-10,:) = dN(i,:);
    
    if i == 11
    figure
    semilogx(elpikudos.dp_mean'*1e9,dN(i,:),'--ko', 'DisplayName','1')
    hold all
    ylabel('dN/dlogDp (#/cm^3)')
    xlabel('Dp (nm)')
    title('Liver')
    hold all
    
    else
        
    end
       
    if i == 12
        
    semilogx(elpikudos.dp_mean'*1e9,dN(i,:),'--kd', 'DisplayName','2')
    
    else
        
    end
       
    if i == 13
        
    semilogx(elpikudos.dp_mean'*1e9,dN(i,:),'--k+', 'DisplayName','3')    
    
    else
            
    end
    
    if i == 14
        
    semilogx(elpikudos.dp_mean'*1e9,dN(i,:),'--k*', 'DisplayName','4')
    
    else
            
    end
        
    if i == 15
        
    semilogx(elpikudos.dp_mean'*1e9,dN(i,:),'--kv', 'DisplayName','5')
    
    else
            
    end
       
    if i == 16
        
    semilogx(elpikudos.dp_mean'*1e9,dN(i,:),'--kx', 'DisplayName','6')
     
    else
           
    end
       
    if i == 17
        
    semilogx(elpikudos.dp_mean'*1e9,dN(i,:),'--kp', 'DisplayName','7')
    
    else
        
    end
    
    if i == 18
        
    semilogx(elpikudos.dp_mean'*1e9,dN(i,:),'--kh', 'DisplayName','8')
    
    else
            
    end
    
    if i == 19
        
    semilogx(elpikudos.dp_mean'*1e9,dN(i,:),'--ks', 'DisplayName','9')
    
    else
            
    end
    
    if i == 20
    semilogx(elpikudos.dp_mean'*1e9,dN(i,:),'--k^', 'DisplayName','10')
    
    else
            
    end
   
end
dN_median=median(dN(11:20,:));
kudostulokset.info{2}='Liver';
kudostulokset.dN(2,:)=dN_median;
Ntot=sum(dN_median.*dlogdp);
semilogx(elpikudos.dp_mean'*1e9,dN_median,'r','linewidth',2)
legend('1','2','3','4','5','6','7','8','9','10',['Ntot=' num2str(Ntot,'%10.1e\n') '#/cm^3'])

figure(99)
loglog(elpikudos.dp_mean'*1e9,dN_median,'-d','color', [0.7 0.5 0])

for i=31:40
    index=find(elpikudos.time>=kudosmpk.aika(i,1) & elpikudos.time<=(kudosmpk.aika(i,2)));
    dN(i,:)=mean(elpikudos.dndlogdp(index,:));
    dI(i,:)=mean(elpikudos.current(index,:));
    dp10nm(i-30,3) = dN(i,1);
    dp22nm(i-30,3) = dN(i,2);
    dp42nm(i-30,3) = dN(i,3);
    dp75nm(i-30,3) = dN(i,4);
    dp134nm(i-30,3) = dN(i,5);
    dp224nm(i-30,3) = dN(i,6);
    dp339nm(i-30,3) = dN(i,7);
    dp517nm(i-30,3) = dN(i,8);
    dp809nm(i-30,3) = dN(i,9);
    dp1269nm(i-30,3) = dN(i,10);
    dp2576nm(i-30,3) = dN(i,11);
    dp6423nm(i-30,3) = dN(i,12);
    
    KL3(i-30,:) = dN(i,:);
    
    if i == 31
    figure
    semilogx(elpikudos.dp_mean'*1e9,dN(i,:),'--ko', 'DisplayName','1')
    hold all
    ylabel('dN/dlogDp (#/cm^3)')
    xlabel('Dp (nm)')
    title('Fat')
    hold all
    
    else
        
    end
       
    if i == 32
        
    semilogx(elpikudos.dp_mean'*1e9,dN(i,:),'--kd', 'DisplayName','2')
    
    else
        
    end
       
    if i == 33
        
    semilogx(elpikudos.dp_mean'*1e9,dN(i,:),'--k+', 'DisplayName','3')    
    
    else
            
    end
    
    if i == 34
        
    semilogx(elpikudos.dp_mean'*1e9,dN(i,:),'--k*', 'DisplayName','4')
    
    else
            
    end
        
    if i == 35
        
    semilogx(elpikudos.dp_mean'*1e9,dN(i,:),'--kv', 'DisplayName','5')
    
    else
            
    end
       
    if i == 36
        
    semilogx(elpikudos.dp_mean'*1e9,dN(i,:),'--kx', 'DisplayName','6')
     
    else
           
    end
       
    if i == 37
        
    semilogx(elpikudos.dp_mean'*1e9,dN(i,:),'--kp', 'DisplayName','7')
    
    else
        
    end
    
    if i == 38
        
    semilogx(elpikudos.dp_mean'*1e9,dN(i,:),'--kh', 'DisplayName','8')
    
    else
            
    end
    
    if i == 39
        
    semilogx(elpikudos.dp_mean'*1e9,dN(i,:),'--ks', 'DisplayName','9')
    
    else
            
    end
    
    if i == 40
    semilogx(elpikudos.dp_mean'*1e9,dN(i,:),'--k^', 'DisplayName','10')
    
    else
            
    end
   
end
dN_median=median(dN(31:40,:));
kudostulokset.info{3}='Fat';
kudostulokset.dN(3,:)=dN_median;
Ntot=sum(dN_median.*dlogdp);
semilogx(elpikudos.dp_mean'*1e9,dN_median,'r','linewidth',2)
legend('1','2','3','4','5','6','7','8','9','10',['Ntot=' num2str(Ntot,'%10.1e\n') '#/cm^3'])

figure(99)
loglog(elpikudos.dp_mean'*1e9,dN_median,'-+', 'color', [0.5 0.5 0.5])

for i=41:50
    index=find(elpikudos.time>=kudosmpk.aika(i,1) & elpikudos.time<=(kudosmpk.aika(i,2)));
    dN(i,:)=mean(elpikudos.dndlogdp(index,:));
    dI(i,:)=mean(elpikudos.current(index,:));
    dp10nm(i-40,4) = dN(i,1);
    dp22nm(i-40,4) = dN(i,2);
    dp42nm(i-40,4) = dN(i,3);
    dp75nm(i-40,4) = dN(i,4);
    dp134nm(i-40,4) = dN(i,5);
    dp224nm(i-40,4) = dN(i,6);
    dp339nm(i-40,4) = dN(i,7);
    dp517nm(i-40,4) = dN(i,8);
    dp809nm(i-40,4) = dN(i,9);
    dp1269nm(i-40,4) = dN(i,10);
    dp2576nm(i-40,4) = dN(i,11);
    dp6423nm(i-40,4) = dN(i,12);
    
    KL2(i-30,:) = dN(i,:);
    
    if i == 41
    figure
    semilogx(elpikudos.dp_mean'*1e9,dN(i,:),'--ko', 'DisplayName','1')
    hold all
    ylabel('dN/dlogDp (#/cm^3)')
    xlabel('Dp (nm)')
    title('Renal pelvis')
    hold all
    
    else
        
    end
       
    if i == 42
        
    semilogx(elpikudos.dp_mean'*1e9,dN(i,:),'--kd', 'DisplayName','2')
    
    else
        
    end
       
    if i == 43
        
    semilogx(elpikudos.dp_mean'*1e9,dN(i,:),'--k+', 'DisplayName','3')    
    
    else
            
    end
    
    if i == 44
        
    semilogx(elpikudos.dp_mean'*1e9,dN(i,:),'--k*', 'DisplayName','4')
    
    else
            
    end
        
    if i == 45
        
    semilogx(elpikudos.dp_mean'*1e9,dN(i,:),'--kv', 'DisplayName','5')
    
    else
            
    end
       
    if i == 46
        
    semilogx(elpikudos.dp_mean'*1e9,dN(i,:),'--kx', 'DisplayName','6')
     
    else
           
    end
       
    if i == 47
        
    semilogx(elpikudos.dp_mean'*1e9,dN(i,:),'--kp', 'DisplayName','7')
    
    else
        
    end
    
    if i == 48
        
    semilogx(elpikudos.dp_mean'*1e9,dN(i,:),'--kh', 'DisplayName','8')
    
    else
            
    end
    
    if i == 49
        
    semilogx(elpikudos.dp_mean'*1e9,dN(i,:),'--ks', 'DisplayName','9')
    
    else
            
    end
    
    if i == 50
    semilogx(elpikudos.dp_mean'*1e9,dN(i,:),'--k^', 'DisplayName','10')
    
    else
            
    end
   
end
dN_median=median(dN(41:50,:));
kudostulokset.info{4}='Renal pelvis';
kudostulokset.dN(4,:)=dN_median;
Ntot=sum(dN_median.*dlogdp);
semilogx(elpikudos.dp_mean'*1e9,dN_median,'r','linewidth',2)
legend('1','2','3','4','5','6','7','8','9','10',['Ntot=' num2str(Ntot,'%10.1e\n') '#/cm^3'])

figure(99)
loglog(elpikudos.dp_mean'*1e9,dN_median,'-r*')

for i=51:60
    index=find(elpikudos.time>=kudosmpk.aika(i,1) & elpikudos.time<=(kudosmpk.aika(i,2)));
    dN(i,:)=mean(elpikudos.dndlogdp(index,:));
    dI(i,:)=mean(elpikudos.current(index,:));
    dp10nm(i-50,5) = dN(i,1);
    dp22nm(i-50,5) = dN(i,2);
    dp42nm(i-50,5) = dN(i,3);
    dp75nm(i-50,5) = dN(i,4);
    dp134nm(i-50,5) = dN(i,5);
    dp224nm(i-50,5) = dN(i,6);
    dp339nm(i-50,5) = dN(i,7);
    dp517nm(i-50,5) = dN(i,8);
    dp809nm(i-50,5) = dN(i,9);
    dp1269nm(i-50,5) = dN(i,10);
    dp2576nm(i-50,5) = dN(i,11);
    dp6423nm(i-50,5) = dN(i,12);
    
    KL2(i-30,:) = dN(i,:);
    
    if i == 51
    figure
    semilogx(elpikudos.dp_mean'*1e9,dN(i,:),'--ko', 'DisplayName','1')
    hold all
    ylabel('dN/dlogDp (#/cm^3)')
    xlabel('Dp (nm)')
    title('Renal cortex')
    hold all
    
    else
        
    end
       
    if i == 52
        
    semilogx(elpikudos.dp_mean'*1e9,dN(i,:),'--kd', 'DisplayName','2')
    
    else
        
    end
       
    if i == 53
        
    semilogx(elpikudos.dp_mean'*1e9,dN(i,:),'--k+', 'DisplayName','3')    
    
    else
            
    end
    
    if i == 54
        
    semilogx(elpikudos.dp_mean'*1e9,dN(i,:),'--k*', 'DisplayName','4')
    
    else
            
    end
        
    if i == 55
        
    semilogx(elpikudos.dp_mean'*1e9,dN(i,:),'--kv', 'DisplayName','5')
    
    else
            
    end
       
    if i == 56
        
    semilogx(elpikudos.dp_mean'*1e9,dN(i,:),'--kx', 'DisplayName','6')
     
    else
           
    end
       
    if i == 57
        
    semilogx(elpikudos.dp_mean'*1e9,dN(i,:),'--kp', 'DisplayName','7')
    
    else
        
    end
    
    if i == 58
        
    semilogx(elpikudos.dp_mean'*1e9,dN(i,:),'--kh', 'DisplayName','8')
    
    else
            
    end
    
    if i == 59
        
    semilogx(elpikudos.dp_mean'*1e9,dN(i,:),'--ks', 'DisplayName','9')
    
    else
            
    end
    
    if i == 60
    semilogx(elpikudos.dp_mean'*1e9,dN(i,:),'--k^', 'DisplayName','10')
    
    else
            
    end
   
end
dN_median=median(dN(51:60,:));
kudostulokset.info{5}='Renal cortex';
kudostulokset.dN(5,:)=dN_median;
Ntot=sum(dN_median.*dlogdp);
semilogx(elpikudos.dp_mean'*1e9,dN_median,'r','linewidth',2)
legend('1','2','3','4','5','6','7','8','9','10',['Ntot=' num2str(Ntot,'%10.1e\n') '#/cm^3'])

figure(99)
loglog(elpikudos.dp_mean'*1e9,dN_median,'-mv')

for i=61:70
    index=find(elpikudos.time>=kudosmpk.aika(i,1) & elpikudos.time<=(kudosmpk.aika(i,2)));
    dN(i,:)=mean(elpikudos.dndlogdp(index,:));
    dI(i,:)=mean(elpikudos.current(index,:));
    dp10nm(i-60,6) = dN(i,1);
    dp22nm(i-60,6) = dN(i,2);
    dp42nm(i-60,6) = dN(i,3);
    dp75nm(i-60,6) = dN(i,4);
    dp134nm(i-60,6) = dN(i,5);
    dp224nm(i-60,6) = dN(i,6);
    dp339nm(i-60,6) = dN(i,7);
    dp517nm(i-60,6) = dN(i,8);
    dp809nm(i-60,6) = dN(i,9);
    dp1269nm(i-60,6) = dN(i,10);
    dp2576nm(i-60,6) = dN(i,11);
    dp6423nm(i-60,6) = dN(i,12);
    
    KL3(i-50,:) = dN(i,:);
    
    if i == 61
    figure
    semilogx(elpikudos.dp_mean'*1e9,dN(i,:),'--ko', 'DisplayName','1')
    hold all
    ylabel('dN/dlogDp (#/cm^3)')
    xlabel('Dp (nm)')
    title('Lung')
    hold all
    
    else
        
    end
       
    if i == 62
        
    semilogx(elpikudos.dp_mean'*1e9,dN(i,:),'--kd', 'DisplayName','2')
    
    else
        
    end
       
    if i == 63
        
    semilogx(elpikudos.dp_mean'*1e9,dN(i,:),'--k+', 'DisplayName','3')    
    
    else
            
    end
    
    if i == 64
        
    semilogx(elpikudos.dp_mean'*1e9,dN(i,:),'--k*', 'DisplayName','4')
    
    else
            
    end
        
    if i == 65
        
    semilogx(elpikudos.dp_mean'*1e9,dN(i,:),'--kv', 'DisplayName','5')
    
    else
            
    end
       
    if i == 66
        
    semilogx(elpikudos.dp_mean'*1e9,dN(i,:),'--kx', 'DisplayName','6')
     
    else
           
    end
       
    if i == 67
        
    semilogx(elpikudos.dp_mean'*1e9,dN(i,:),'--kp', 'DisplayName','7')
    
    else
        
    end
    
    if i == 68
        
    semilogx(elpikudos.dp_mean'*1e9,dN(i,:),'--kh', 'DisplayName','8')
    
    else
            
    end
    
    if i == 69
        
    semilogx(elpikudos.dp_mean'*1e9,dN(i,:),'--ks', 'DisplayName','9')
    
    else
            
    end
    
    if i == 70
    semilogx(elpikudos.dp_mean'*1e9,dN(i,:),'--k^', 'DisplayName','10')
    
    else
            
    end
   
end
dN_median=median(dN(61:70,:));
kudostulokset.info{6}='Lung';
kudostulokset.dN(6,:)=dN_median;
Ntot=sum(dN_median.*dlogdp);
semilogx(elpikudos.dp_mean'*1e9,dN_median,'r','linewidth',2)
legend('1','2','3','4','5','6','7','8','9','10',['Ntot=' num2str(Ntot,'%10.1e\n') '#/cm^3'])

figure(99)
loglog(elpikudos.dp_mean'*1e9,dN_median,'-cx')

for i=71:80
    index=find(elpikudos.time>=kudosmpk.aika(i,1) & elpikudos.time<=(kudosmpk.aika(i,2)));
    dN(i,:)=mean(elpikudos.dndlogdp(index,:));
    dI(i,:)=mean(elpikudos.current(index,:));
    dp10nm(i-70,7) = dN(i,1);
    dp22nm(i-70,7) = dN(i,2);
    dp42nm(i-70,7) = dN(i,3);
    dp75nm(i-70,7) = dN(i,4);
    dp134nm(i-70,7) = dN(i,5);
    dp224nm(i-70,7) = dN(i,6);
    dp339nm(i-70,7) = dN(i,7);
    dp517nm(i-70,7) = dN(i,8);
    dp809nm(i-70,7) = dN(i,9);
    dp1269nm(i-70,7) = dN(i,10);
    dp2576nm(i-70,7) = dN(i,11);
    dp6423nm(i-70,7) = dN(i,12);
    
    KL3(i-50,:) = dN(i,:);
    
    if i == 71
    figure
    semilogx(elpikudos.dp_mean'*1e9,dN(i,:),'--ko', 'DisplayName','1')
    hold all
    ylabel('dN/dlogDp (#/cm^3)')
    xlabel('Dp (nm)')
    title('Bronchus')
    hold all
    
    else
        
    end
       
    if i == 72
        
    semilogx(elpikudos.dp_mean'*1e9,dN(i,:),'--kd', 'DisplayName','2')
    
    else
        
    end
       
    if i == 73
        
    semilogx(elpikudos.dp_mean'*1e9,dN(i,:),'--k+', 'DisplayName','3')    
    
    else
            
    end
    
    if i == 74
        
    semilogx(elpikudos.dp_mean'*1e9,dN(i,:),'--k*', 'DisplayName','4')
    
    else
            
    end
        
    if i == 75
        
    semilogx(elpikudos.dp_mean'*1e9,dN(i,:),'--kv', 'DisplayName','5')
    
    else
            
    end
       
    if i == 76
        
    semilogx(elpikudos.dp_mean'*1e9,dN(i,:),'--kx', 'DisplayName','6')
     
    else
           
    end
       
    if i == 77
        
    semilogx(elpikudos.dp_mean'*1e9,dN(i,:),'--kp', 'DisplayName','7')
    
    else
        
    end
    
    if i == 78
        
    semilogx(elpikudos.dp_mean'*1e9,dN(i,:),'--kh', 'DisplayName','8')
    
    else
            
    end
    
    if i == 79
        
    semilogx(elpikudos.dp_mean'*1e9,dN(i,:),'--ks', 'DisplayName','9')
    
    else
            
    end
    
    if i == 80
    semilogx(elpikudos.dp_mean'*1e9,dN(i,:),'--k^', 'DisplayName','10')
    
    else
            
    end
   
end
dN_median=median(dN(71:80,:));
kudostulokset.info{7}='Bronchus';
kudostulokset.dN(7,:)=dN_median;
Ntot=sum(dN_median.*dlogdp);
semilogx(elpikudos.dp_mean'*1e9,dN_median,'r','linewidth',2)
legend('1','2','3','4','5','6','7','8','9','10',['Ntot=' num2str(Ntot,'%10.1e\n') '#/cm^3'])

figure(99)
loglog(elpikudos.dp_mean'*1e9,dN_median,'-yp')

for i=81:90
    index=find(elpikudos.time>=kudosmpk.aika(i,1) & elpikudos.time<=(kudosmpk.aika(i,2)));
    dN(i,:)=mean(elpikudos.dndlogdp(index,:));
    dI(i,:)=mean(elpikudos.current(index,:));
    dp10nm(i-80,8) = dN(i,1);
    dp22nm(i-80,8) = dN(i,2);
    dp42nm(i-80,8) = dN(i,3);
    dp75nm(i-80,8) = dN(i,4);
    dp134nm(i-80,8) = dN(i,5);
    dp224nm(i-80,8) = dN(i,6);
    dp339nm(i-80,8) = dN(i,7);
    dp517nm(i-80,8) = dN(i,8);
    dp809nm(i-80,8) = dN(i,9);
    dp1269nm(i-80,8) = dN(i,10);
    dp2576nm(i-80,8) = dN(i,11);
    dp6423nm(i-80,8) = dN(i,12);
    
    KL3(i-50,:) = dN(i,:);
    
    if i == 81
    figure
    semilogx(elpikudos.dp_mean'*1e9,dN(i,:),'--ko', 'DisplayName','1')
    hold all
    ylabel('dN/dlogDp (#/cm^3)')
    xlabel('Dp (nm)')
    title('Gray matter')
    hold all
    
    else
        
    end
       
    if i == 82
        
    semilogx(elpikudos.dp_mean'*1e9,dN(i,:),'--kd', 'DisplayName','2')
    
    else
        
    end
       
    if i == 83
        
    semilogx(elpikudos.dp_mean'*1e9,dN(i,:),'--k+', 'DisplayName','3')    
    
    else
            
    end
    
    if i == 84
        
    semilogx(elpikudos.dp_mean'*1e9,dN(i,:),'--k*', 'DisplayName','4')
    
    else
            
    end
        
    if i == 85
        
    semilogx(elpikudos.dp_mean'*1e9,dN(i,:),'--kv', 'DisplayName','5')
    
    else
            
    end
       
    if i == 86
        
    semilogx(elpikudos.dp_mean'*1e9,dN(i,:),'--kx', 'DisplayName','6')
     
    else
           
    end
       
    if i == 87
        
    semilogx(elpikudos.dp_mean'*1e9,dN(i,:),'--kp', 'DisplayName','7')
    
    else
        
    end
    
    if i == 88
        
    semilogx(elpikudos.dp_mean'*1e9,dN(i,:),'--kh', 'DisplayName','8')
    
    else
            
    end
    
    if i == 89
        
    semilogx(elpikudos.dp_mean'*1e9,dN(i,:),'--ks', 'DisplayName','9')
    
    else
            
    end
    
    if i == 90
    semilogx(elpikudos.dp_mean'*1e9,dN(i,:),'--k^', 'DisplayName','10')
    
    else
            
    end
   
end
dN_median=median(dN(81:90,:));
kudostulokset.info{8}='Gray matter';
kudostulokset.dN(8,:)=dN_median;
Ntot=sum(dN_median.*dlogdp);
semilogx(elpikudos.dp_mean'*1e9,dN_median,'r','linewidth',2)
legend('1','2','3','4','5','6','7','8','9','10',['Ntot=' num2str(Ntot,'%10.1e\n') '#/cm^3'])

figure(99)
loglog(elpikudos.dp_mean'*1e9,dN_median,'-bh')

for i=91:100
    index=find(elpikudos.time>=kudosmpk.aika(i,1) & elpikudos.time<=(kudosmpk.aika(i,2)));
    dN(i,:)=mean(elpikudos.dndlogdp(index,:));
    dI(i,:)=mean(elpikudos.current(index,:));
    dp10nm(i-90,9) = dN(i,1);
    dp22nm(i-90,9) = dN(i,2);
    dp42nm(i-90,9) = dN(i,3);
    dp75nm(i-90,9) = dN(i,4);
    dp134nm(i-90,9) = dN(i,5);
    dp224nm(i-90,9) = dN(i,6);
    dp339nm(i-90,9) = dN(i,7);
    dp517nm(i-90,9) = dN(i,8);
    dp809nm(i-90,9) = dN(i,9);
    dp1269nm(i-90,9) = dN(i,10);
    dp2576nm(i-90,9) = dN(i,11);
    dp6423nm(i-90,9) = dN(i,12);
    
    KL3(i-50,:) = dN(i,:);
    
    if i == 91
    figure
    semilogx(elpikudos.dp_mean'*1e9,dN(i,:),'--ko', 'DisplayName','1')
    hold all
    ylabel('dN/dlogDp (#/cm^3)')
    xlabel('Dp (nm)')
    title('White matter')
    hold all
    
    else
        
    end
       
    if i == 92
        
    semilogx(elpikudos.dp_mean'*1e9,dN(i,:),'--kd', 'DisplayName','2')
    
    else
        
    end
       
    if i == 93
        
    semilogx(elpikudos.dp_mean'*1e9,dN(i,:),'--k+', 'DisplayName','3')    
    
    else
            
    end
    
    if i == 94
        
    semilogx(elpikudos.dp_mean'*1e9,dN(i,:),'--k*', 'DisplayName','4')
    
    else
            
    end
        
    if i == 95
        
    semilogx(elpikudos.dp_mean'*1e9,dN(i,:),'--kv', 'DisplayName','5')
    
    else
            
    end
       
    if i == 96
        
    semilogx(elpikudos.dp_mean'*1e9,dN(i,:),'--kx', 'DisplayName','6')
     
    else
           
    end
       
    if i == 97
        
    semilogx(elpikudos.dp_mean'*1e9,dN(i,:),'--kp', 'DisplayName','7')
    
    else
        
    end
    
    if i == 98
        
    semilogx(elpikudos.dp_mean'*1e9,dN(i,:),'--kh', 'DisplayName','8')
    
    else
            
    end
    
    if i == 99
        
    semilogx(elpikudos.dp_mean'*1e9,dN(i,:),'--ks', 'DisplayName','9')
    
    else
            
    end
    
    if i == 100
    semilogx(elpikudos.dp_mean'*1e9,dN(i,:),'--k^', 'DisplayName','10')
    
    else
            
    end
   
end
dN_median=median(dN(91:100,:));
kudostulokset.info{9}='White matter';
kudostulokset.dN(9,:)=dN_median;
Ntot=sum(dN_median.*dlogdp);
semilogx(elpikudos.dp_mean'*1e9,dN_median,'r','linewidth',2)
legend('1','2','3','4','5','6','7','8','9','10',['Ntot=' num2str(Ntot,'%10.1e\n') '#/cm^3'])

figure(99)
loglog(elpikudos.dp_mean'*1e9,dN_median,'-ks')

for i=161:170
    index=find(elpikudos.time>=kudosmpk.aika(i,1) & elpikudos.time<=(kudosmpk.aika(i,2)));
    dN(i,:)=mean(elpikudos.dndlogdp(index,:));
    dI(i,:)=mean(elpikudos.current(index,:));
    dp10nm(i-160,10) = dN(i,1);
    dp22nm(i-160,10) = dN(i,2);
    dp42nm(i-160,10) = dN(i,3);
    dp75nm(i-160,10) = dN(i,4);
    dp134nm(i-160,10) = dN(i,5);
    dp224nm(i-160,10) = dN(i,6);
    dp339nm(i-160,10) = dN(i,7);
    dp517nm(i-160,10) = dN(i,8);
    dp809nm(i-160,10) = dN(i,9);
    dp1269nm(i-160,10) = dN(i,10);
    dp2576nm(i-160,10) = dN(i,11);
    dp6423nm(i-160,10) = dN(i,12);
    
    KL3(i-110,:) = dN(i,:);
    
    if i == 161
    figure
    semilogx(elpikudos.dp_mean'*1e9,dN(i,:),'--ko', 'DisplayName','1')
    hold all
    ylabel('dN/dlogDp (#/cm^3)')
    xlabel('Dp (nm)')
    title('Skin')
    hold all
    
    else
        
    end
       
    if i == 162
        
    semilogx(elpikudos.dp_mean'*1e9,dN(i,:),'--kd', 'DisplayName','2')
    
    else
        
    end
       
    if i == 163
        
    semilogx(elpikudos.dp_mean'*1e9,dN(i,:),'--k+', 'DisplayName','3')    
    
    else
            
    end
    
    if i == 164
        
    semilogx(elpikudos.dp_mean'*1e9,dN(i,:),'--k*', 'DisplayName','4')
    
    else
            
    end
        
    if i == 165
        
    semilogx(elpikudos.dp_mean'*1e9,dN(i,:),'--kv', 'DisplayName','5')
    
    else
            
    end
       
    if i == 166
        
    semilogx(elpikudos.dp_mean'*1e9,dN(i,:),'--kx', 'DisplayName','6')
     
    else
           
    end
       
    if i == 167
        
    semilogx(elpikudos.dp_mean'*1e9,dN(i,:),'--kp', 'DisplayName','7')
    
    else
        
    end
    
    if i == 168
        
    semilogx(elpikudos.dp_mean'*1e9,dN(i,:),'--kh', 'DisplayName','8')
    
    else
            
    end
    
    if i == 169
        
    semilogx(elpikudos.dp_mean'*1e9,dN(i,:),'--ks', 'DisplayName','9')
    
    else
            
    end
    
    if i == 170
    semilogx(elpikudos.dp_mean'*1e9,dN(i,:),'--k^', 'DisplayName','10')
    
    else
            
    end
   
end
dN_median=median(dN(161:170,:));
kudostulokset.info{10}='Skin';
kudostulokset.dN(10,:)=dN_median;
Ntot=sum(dN_median.*dlogdp);
semilogx(elpikudos.dp_mean'*1e9,dN_median,'r','linewidth',2)
legend('1','2','3','4','5','6','7','8','9','10',['Ntot=' num2str(Ntot,'%10.1e\n') '#/cm^3'])

save kudostulokset.mat kudostulokset

figure(99)
loglog(elpikudos.dp_mean'*1e9,dN_median,'-g^')
legend('Muscle','Liver','Fat','Renal pelvis','Renal cortex','Lung','Bronchial tube','Gray matter','White matter','Skin')
ylabel('dN/dlogDp (#/m^3)')
xlabel('Dp (nm)')
title('Median number distributions')
